# Supplementary material for: Assessment of Body Composition in Athletes: A Narrative Review of Available Methods with Special Reference to Quantitative and Qualitative Bioimpedance Analysis
Source: Nutrients. 2021 May 12;13(5):1620. doi: 10.3390/nu13051620 (PMC8150618; doi:10.3390/nu13051620)
Supplement: Supplementary file 1 [file nutrients-13-01620-s001.zip]

Archive with 1 entries (1 files):
- nutrients-1195941-SI.pdf
